# Supplementary material for: Acute Effects of Different Types of Compression Legwear on Biomechanics of Countermovement Jump: A Statistical Parametric Mapping Analysis
Source: J Funct Morphol Kinesiol. 2025 Jul 7;10(3):257. doi: 10.3390/jfmk10030257 (PMC12286225; doi:10.3390/jfmk10030257)
Supplement: Supplementary file 1 [file jfmk-10-00257-s001.zip]

Archive with 1 entries (1 files):
- jfmk-3731161-supplementary.pdf
